# Supplementary material for: Effects of different exercise interventions on heart rate variability and cardiovascular health factors in older adults: a systematic review
Source: Eur Rev Aging Phys Act. 2021 Nov 17;18:24. doi: 10.1186/s11556-021-00278-6 (PMC8597177; doi:10.1186/s11556-021-00278-6)
Supplement: Supplementary file 1 — Additional file 1. Description of each modified TESTEX criterion. [file 11556_2021_278_MOESM1_ESM.xlsx]

## Sheet: Tabelle1
	Evaluation point	Points	Assessment standard
1	Eligibility criteria specified	1	Information on inclusion and exclusion criteria. For HRV recording, no medication with cardiac effects.
		0.5	Specification of inclusion or exclusion.
		0	Not reported.
2	Randomization specified	1	Yes.
		0	No or not reported.
3	Allocation concealment	1	Yes.
		0	No or not reported.
4	Groups similar at baseline	1	All parameters (gender, age, BMI).
		0.5	Partially.
		0	No or not reported.
5	Blinding of assessor (for at least one key outcome)	1	Yes.
		0	No or not reported.
6	Outcome measures assessed in at least 85% of patients	3	Dropout of subjects <15% + report of dropout events + persistent subjects with 85% participation in sessions
		2	2 of the aforementioned
		1	Only persistent subjects with 85% participation in sessions
		0	Nothing or not reported.
7	Intention-to-treat analysis	1	Yes.
		0	No.
8	Between-group statistical comparisons reported	2	Reported for primary (HRV) and secondary endpoint (BMI, BP, VO₂, ..) …
		1	Reported for primary endpoint.
		0	Not reported.
9	Point measures and measures of variability for all reported outcome measures	1	p-values and effect size
		0.5	Only p-values.
		0	Not reported.
10	Activity monitoring in control groups	1	Yes, with protocol.
		0	No or not reported.
11	Relative exercise intensity remained constant	1	Increase in the process with adaptation to performance (intermediate measurement of the performance parameters).
		0.5	Step-by-step concept planned from the beginning.
		0	Constant training during the monitoring period.
12	Exercise volume and energy expenditure stated	1	Specification of intensity, frequency, mode and duration of the training with a minimum of:
			Endurance training VO₂ or other equivalent.
			Resistance training 1RM or other equivalent.
		0.5	Specification of intensity, frequency, mode and duration of the training without VO2, 1RM or other equivalent.
		0	Not reported.
BMI, body mass index; BP, blood pressure; HRV, heart rate variability; RM, repetition maximum; VO2, oxygen consumption.
