# Supplementary material for: Effects of different exercise interventions on heart rate variability and cardiovascular health factors in older adults: a systematic review
Source: Eur Rev Aging Phys Act. 2021 Nov 17;18:24. doi: 10.1186/s11556-021-00278-6 (PMC8597177; doi:10.1186/s11556-021-00278-6)
Supplement: Supplementary file 2 — Additional file 2. Description of each modified STARDHRV criterion. [file 11556_2021_278_MOESM2_ESM.xlsx]

## Sheet: Tabelle1
		Evaluation point	Points	Assessment standard
1	Title or Abstract	Identification as a study of validation	1	Reported
			0	Not reported.
2	Abstract	Structured summary of study objective, design, methods, results, and conclusions	1	Yes.
			0.5	Yes, but not structured.
			0	Not reported.
3	Introduction	Scientific and practical background, including the intended use of the index device/software	1	Complete, including the application of the HRV method.
			0.5	With limitations available.
			0	Insufficient background.
4		Study objectives and hypotheses described	1	Study objectives and hypothesis.
			0.5	Study objectives without hypothesis.
			0	Not reported.
5	Methods	Study uses within-subject design	1	Reported
			0	Not reported.
6		Intended sample size and how it was determined (e.g. G*Power 3)	1	Reported.
			0	Not reported.
7		Eligibility criteria including specific restrictions (medical use, gender, age, activity level or BMI)	1	Reported for health, medical use, gender, age, activity and body composition (BMI).
			0.5	Reported in some criteria less than 1P.
			0	Not reported.
8		Pre-testing guidelines reported (e.g., limitations to caffeine, alcohol, physical activity etc.)	1	Reported for limitations to caffeine, alcohol and physical activity.
			0.5	Reported in some criteria less than 1P.
			0	Not reported.
9		Setup of reference standard and index device described in sufficient detail to allow replication (e.g. hardware/software such as brand, electrode configuration, etc.)	1	Sufficient description. A replication is possible.
			0.5	Limited description. A replication is partially possible.
			0	Insufficient description. Replication is not possible.
10		Description of environmental conditions (e.g. temperature, humidity, lights on or off, time of day) and posture	1	Temperature + time of day or same time of day + body position
			0.5	Reported in some criteria less than 1P.
			0	Not reported.
11		A stabilization period prior to sampling was described	1	Yes, with information about when and how long.
			0.5	Yes, with information about when or how long.
			0	Not reported
12		The raw sampling rate and length of collection are described	1	Sampling rate + length of collection
			0.5	Only length of collection
			0	Not reported
13		Acknowledgment of breathing (e.g. controlled or not controlled)	1	Reported
			0	Not reported.
14		Description of how estimates or comparison measures were calculated (e.g. ES, LOA, Pearson’s r or ICC)	1	Reported
			0	Not reported.
15		Reasons for missing data, along with percentage missing (e.g., equipment, persistent ectopy) and how it was handled	1	Reasons for missing data + percentage + handling
			0.5	Reported in some criteria less than 1P.
			0	Not reported.
16		Interbeat artefact identification method (e.g. algorithm, manual inspection)	1	Manual inspection of artefacts.
			0.5	Automatically without manual correction
			0	Not reported.
17		Artefact cleaning methods and percentage of beats corrected	1	Description Method (e.g. smoothing or decimation) and percentage.
			0.5	Reported in some criteria less than 1P
			0	Not reported.
18		Description of metrics used and software/script for HRV calculation (log transformation etc.)	1	Reported
			0	Not reported.
19		Specification of frequency bands used and how they were calculated (e.g. Fast Fourier Transform or Autoregressive modelling)	1	Reported
			0	Not reported.
20	Results	Baseline demographics of participants	1	Reported
			0	Not reported.
21		Mean ± SD along with at least one estimates of precision (e.g. LOA, Pearson's r or ICC)	1	p-values and effect size
			0.5	Only p-values.
			0	Not reported.
22	Discussion	Study limitations, (e.g., sources of potential bias, confounding variables, statistical uncertainty, and generalizability)	1	In detail (if necessary also as extra section)
			0.5	Discussed, but not in detail.
			0	Not reported.
23		Implications for practice, including the intended use	1	Detailed, giving practical recommendations (e.g. clientele, how often), extra section
			0.5	Discussed, but not in detail.
			0	No statement or simple statement "We have seen differences and suggest that".
24	Other information	Where the full study protocol can be accessed if not fully described	1	Reported
			0	Not reported.
25		Sources of funding and other support; role of funders	1	Information about funding and conflict of interest.
			0.5	Funding, conflict of Interest or acknowledgement
			0	Not reported.
BMI, body mass index; ES, effect size; ICC, intra-class correlation; HRV, heart rate variability; LOA, limits of agreement; P, point; SD, standard deviation.
