# Supplementary material for: Effects of different exercise interventions on heart rate variability and cardiovascular health factors in older adults: a systematic review
Source: Eur Rev Aging Phys Act. 2021 Nov 17;18:24. doi: 10.1186/s11556-021-00278-6 (PMC8597177; doi:10.1186/s11556-021-00278-6)
Supplement: Supplementary file 3 — Additional file 3. Detailed description of the characteristics of the included studies. [file 11556_2021_278_MOESM3_ESM.xlsx]

## Sheet: Methodikteil
Author, year	Sample size	Age	Gender	Physical state	ECG method (ECG or belt)	Resting heart rate	Heart rate related variables			Respiration (paced or spontaneous)	Recording length (length for analysis)	Frequency	Position	Daytime of measurement	Intervention							Control group	Setting	Secondary outcomes
							Time domain	Frequency domain	Non-linear						Type	Duration	Sessions/week	Session duration	Intensity	Exercises, sets, recovery & repetitions of Resistance training	Recovery between sessions
Albinet, 2016	32 (TG: 16; CG: 16)	TG: 67±5; CG: 66±5	26 women (TG: 13; CG: 13)	healthy, sedentary	Polar RS800 chest belt	no	ln RMSSD & RMSSD	HF, HF/(LF+HF), LF, ln HF & ln LF		n.r.	256 NN intervals	n.r.	sitting	9:00-10:30 am	Aquaerobics & swimming	21 weeks	2	60 min	40 to 65% of HRR		n.r.	yes (stretching)	supervised	VO₂ max
Albinet, 2010	24 (TG: 12; CG: 12)	70.7±4.2 (TG: 70.9±4.9; CG: 70.4±3.4)	13 women (TG: 6; CG: 7)	healthy, sedentary	Polar RS800 chest belt	no	ln RMSSD, ln SDNN, RMSSD & SDNN	HF, LF, ln HF & ln LF		n.r.	256 NN intervals	n.r.	sitting	9:30-11:30 am	Endurance (walking, circuit-training, stepping & running)	12 weeks	3	60 min	40 to 60% of HRR + RHR		n.r.	yes (stretching)	supervised
Audette, 2006	19 (TG: 11; CG: 8)	TG: 71.5±4.6; CG: 73.5±5.7	100% women	healthy, sedentary	ECG	no		HF nu, LF nu & LF/HF		spontaneous	5 min	n.r.	n.r.	n.r.	Tai Chi	12 weeks	3	60 min			n.r.	yes	supervised	VO₂ max
Eggenberger, 2020	70 (DG: 24; MG: 22; TG: 24)	≥70 (DG: 77.3±6.3; MG: 78.5±5.1; TG: 80.7±4.8)	45 women (DG: 14; MG: 16; TG: 15)	healthy	Polar RS800CX chest belt	no	RMSSD & SDNN	HF		n.r.	5 min	1.000 Hz	sitting	n.r.	DG: virtual video game dancing; MG: treadmill walking with memory training; TG: treadmill walking. All groups included 20min resistance + 20min balance training	26 weeks	2	60 min			1-2 days	no	n. r.
Gerage, 2013	29 (TG: 15; CG: 14)	65.9±4.6 (TG: 65.5±5.0; CG: 66.2±4.1)	100% women	healthy, untrained	Polar s810i chest belt	yes	mRR, RMSSD & SDNN	HF, HF nu, LF, LF nu, ln HF, ln LF & LF/HF	SD1 & SD2	spontaneous	5 min	n.r.	sitting	morning	Resistance	12 weeks	3			8 exercises, 2 sets, 60-90 s recovery between sets, 2-3 min between exercises, 10-15 repetitions	1-2 days	yes (stretching)	supervised	BF, BM, BMI & BP
Kanegusuku, 2015	25 (TG: 12; CG: 13)	TG: 64±4; CG: 63±4	18 women (TG: 7; CG: 11)	healthy	ECG	yes	TV	HF nu, LF nu & LF/HF		n.r.	5 min	500 Hz	sitting	n.r.	High-intensity progressive resistance training	16 weeks	2			7 exercises, 2-4 sets, 3min recovery, 4-10 repetitions	n.r.	yes	supervised	BP & BR
McKune, 2017	58 (2TG: 24; 3TG: 34	2TG: 71.1±6.4,; 3TG: 72.3±7.9	44 women (2TG: 19; 3TG: 25)	healthy, sedentary	Suunto t6 chest belt	yes	ln RMSSD	ln HF, ln LF, ln LF/HF & ln TP		n.r.	300 NN intervals	n.r.	sitting	n.r.	Multimodal (endurance, resistance & balance)	12 weeks	2 or 3		Perceived exertion: 2-4 of 10	Resistance: 10 exercises, 1-2 sets, 10 repetitions	n.r.	no	supervised	BM, BMI, BP & 6-MWT
Okazaki, 2005	10	71.3±3.0	4 women	healthy, sedentary	ECG	yes	SDNN	HF, HF nu, LF & LF nu		spontaneous & paced (12 breaths/min)	for each breathing mode 6 min	1.000 Hz	supine	09:00-10:30 am	Endurance (walk, run, swim, cycle)	12 month	3	25 to 60min	75-85% HR max to 85-90% HR max		at least 1 day	no	supervised	BM, BP, BR, CO, SV, TPR & VO₂ max
Rezende Barbosa, 2019	39 (TG: 19; CG: 20)	TG: 60 ±4.5; CG: 58.5±4.8	100%women	healthy, sedentary	Polar RS 800 chest belt	yes	mRR, RMSSD & SDNN	HF, HF nu, LF & LF nu		n. r.	1000 NN intervals	n. r.	supine	07:00-12:00 am	Multimodal (resistance, coordination, balance, agility & walking)	18 weeks	3	walking: 30 to 18 min	subjective BORG Scale 13-14	Resistance: 11 exerises, 3 sets, 30 s recovery, 30 to 70 s exercise at each station	n.r.	yes	supervised	BP
Rossi, 2013	17 (TG: 11; CG: 6)	60.8±6.2 (TG: 62.1±6.6; CG: 58.5±5.1)	100% women	healthy	Polar s810i chest belt	yes	mRR, RMSSD & SDNN	HF, HF nu, LF, LF nu & LF/HF		spontaneous	256 NN intervals	n. r.	supine	morning	Multimodal (endurance & resistance)	16 week	3	90 min (10 min warum-up & stretching, 50 min resistance, 30 min aerobic training)	70% HR max	Resistance: 9 exercises, 3 sets, 12-15, 10-12, 8-10 and 6-8 repetitions in 4 phases	at least 1 day	yes	n. r.
Varas-Diaz, 2020	20 (TG 10; CG: 10)	68.6±5.7 (TG: 68.6±5.7; CG: 68.8±2.1)	7 women (TG: 3; CG: 4)	healthy	Polar RS800CX chest belt	no	pNN50 & RMSSD	HF nu & LF/HF		n. r.	5 min	1.000 Hz	supine	n. r.	Dancing	6 weeks	5 (week 1-2), 3 (week 3-4), 2 (week 5-6)	1:25 - 1:40 h			n.r.	yes	supervised	VO₂ max & 6-MWT
Verheyden, 2006	29 (TG: 14; CG: 15)	TG: 62.4±6.1; CG: 64.2±6.5	100% men	healthy, sedentary	ECG	yes	mRR	HF, HF%, LF, LF/HF, LF% & TP		spontaneus	10 min	1.000 Hz	standing & supine	morning	Multimodal (endurance & resistance)	12 month	2-3	75 min	65 - 80% of heart rate reserve	Resistance: 7 exercises, 2 sets, 30 to 20 repetitions	at least 1 day	yes	supervised	BM, BMI, BP & VO₂ peak
Wanderley, 2013	50 (AT: 20; RT: 11; CG: 19)	68.6±5.7 (AT: 69.9±5.7; RT: 67.3±4.9; CG:78.8±5.5)	39 women (AT: 17; RT: 7; CG: 15)	healthy (28% BMI>30)	PolarNV vantage chest belt	yes	SDNN	HF		spontaneus	5 min	n. r.	supine	n. r.	Endurance (walking, stepping, dancing) & resistance	8 month	3	50	AT: 50-60 % up to 70-80% HR reserve. RT: 50-60% up to 80% 1RM	Resistance: 9 exercises, 2 sets, 2 min recovery, 12-15 repetitions	at least 1 day	yes	supervised	BF, BM, BMI, BP & 6-MWT
