# Supplementary material for: Effects of different exercise interventions on heart rate variability and cardiovascular health factors in older adults: a systematic review
Source: Eur Rev Aging Phys Act. 2021 Nov 17;18:24. doi: 10.1186/s11556-021-00278-6 (PMC8597177; doi:10.1186/s11556-021-00278-6)
Supplement: Supplementary file 4 — Additional file 4. Detailed results of the heart rate related variables. [file 11556_2021_278_MOESM4_ESM.xlsx]

## Sheet: Tabelle1
Author, year	Analysis	Outcome heart rate related variables
		RHR	mHR	SDNN	ln SDNN	RMSSD	ln RMSSD	pNN50	TV	HF	ln HF	HF nu	HF%	LF	ln LF	LF nu	LF%	LF/HF	ln LF/HF	HF/(LF+HF)	TP	ln TP	SD1	SD2
Endurance training
Albinet et al., 2016	Group x session interaction					↔	↑			↔	↑			↔	↔					↑
	Within					↑	↔			↑	↔			↔	↔					↑
Albinet et al., 2010	Group x session interaction			↑	↔	↑	↔			↑	↔			↔	↔
Okazaki et al., 2005	Within	↔		↑						↔		↔		↔		↔
Wanderley et al., 2013	Within	↓		↔						↔
Resistance training
Gerage et al., 2013	Within	↔	↗	↔		↔				↔	↔	↔		↔	↔	↔		↔					↔	↔
Kanegusuku et al., 2015	Within	↔							↔			↔				↔		↔
Wanderley et al., 2013	Within	↔		↔						↔
Coordinative training
Audette et al., 2006	Within											↑				↓		↔
Varas-Diaz et al., 2020	Within					↑		↔				↑						↔
Multimodal training
Eggenberger et al., 2020	Within (assessed from graphics)			DG, MG & TG: ↔		DG, MG & TG: ↔				DG, MG & TG: ↔
	Between			DG & MG vs. TG: ↑; DG vs. MG: ↑		DG & MG vs. TG: ↔; DG vs. MG: ↑				DG vs. MG: ↑
McKune et al., 2017	Within	2TG & 3TG: ↔					2TG: ↔; 3TG: ↓				2TG: ↔; 3TG: ↓				2TG: ↔; 3TG: ↓				2TG &3TG: ↔			2TG: ↔; 3TG: ↓
Rezende Barbosa et al., 2019	Between	↓	↑	↔		↑				↔		↔		↔		↔
Rossi et al., 2013	Within	↓		↔		↑				↔		↑		↑		↓		↓
Verheyden et al., 2006	Within		standing & supine: ↔							standing & supine: ↔			standing & supine: ↔	standing & supine: ↔			standing & supine: ↔	standing & supine: ↔			standing & supine: ↔
