# Supplementary material for: Effects of different exercise interventions on heart rate variability and cardiovascular health factors in older adults: a systematic review
Source: Eur Rev Aging Phys Act. 2021 Nov 17;18:24. doi: 10.1186/s11556-021-00278-6 (PMC8597177; doi:10.1186/s11556-021-00278-6)
Supplement: Supplementary file 5 — Additional file 5. Detailed results of the TESTEX scale. [file 11556_2021_278_MOESM5_ESM.xlsx]

## Sheet: TESTEX
First author, year	Eligibility criteria specified	Randomization specified	Allocation concealment	Groups similar at baseline	Blinding of assessor (for at least one key outcome)	Outcome measures assessed in at least 85% of patients	Intention-to-treat analysis	Between-group statistical comparisons reported	Point measures and measures of variability for all reported outcome measures	Activity monitoring in control groups	Relative exercise intensity remained constant	Exercise volume and energy expenditure stated	Sum
Albinet, 2016	1	1	0	0.5	0	2	0	2	1	1	1	1	10.5
Albinet, 2010	1	1	0	1	0	3	0	1	1	1	1	1	11
Audette, 2006	1	0.5	0	0	1	3	0	1	0.5	0	1	0.5	8.5
Eggenberger, 2020	1	1	0	1	0	2	0	1	1	no control group	0	0	7
Gerage, 2013	1	1	0	0.5	1	3	0	2	1	1	1	1	12.5
Kanegusuku, 2015	1	1	0	1	0	3	0	2	0.5	0	1	0	9.5
McKune, 2017	0.5	1	0	1	0	1	0	2	0.5	0	1	0	7
Okazaki, 2005	1	no control group	no control group	no control group	no control group	1	0	no control group	0.5	no control group	1	1	4.5
Rezende Barbosa, 2019	1	1	0	1	0	2	0	2	1	0	1	0.5	9.5
Rossi, 2013	1	1	0	0	0	1	0	0	0.5	0	0.5	0.5	4.5	1	1	1	1	1	1	1	0.5	0.5	0.5	1	0	18.5
Varas-Diaz, 2020	1	1	0	1	0	3	0	2	1	0	1	0.5	10.5
Verheyden, 2006	1	1	0	1	0	3	0	2	0.5	0	1	1	10.5
Wanderley, 2013	1	1	0	0.5	0	2	0	2	1	0.5	1	1	10
