# Supplementary material for: Effects of different exercise interventions on heart rate variability and cardiovascular health factors in older adults: a systematic review
Source: Eur Rev Aging Phys Act. 2021 Nov 17;18:24. doi: 10.1186/s11556-021-00278-6 (PMC8597177; doi:10.1186/s11556-021-00278-6)
Supplement: Supplementary file 6 — Additional file 6. Detailed results of the STARDHRV scale. [file 11556_2021_278_MOESM6_ESM.xlsx]

## Sheet: STARD HRV
	1	2	3	4	5	6	7	8	9	10	11	12	13	14	15	16	17	18	19	20	21	22	23	24	25
First author, year	Title or Abstract	Abstract	Introduction		Methods															Results		Discussion		Other information		Sum
	Identification as a study of validation	Structured summary of study objective, design, methods, results, and conclusions	Scientific and practical background, including the intended use of the index device/software	Study objectives and hypotheses described	Study uses within-subject design	Intended sample size and how it was determined (e.g. G*Power 3)	Eligibility criteria including specific restrictions (medical use, gender, age, activity level or BMI)	Pre-testing guidelines reported (e.g., limitations to caffeine, alcohol, physical activity etc.)	Setup of reference standard and index device described in sufficient detail to allow replication (e.g. hardware/software such as brand, electrode configuration, etc.)	Description of environmental conditions (e.g. temperature, humidity, lights on or off, time of day) and posture	A stabilization period prior to sampling was described	The raw sampling rate and length of collection are described	Acknowledgment of breathing (e.g. controlled or not controlled)	Description of how estimates or comparison measures were calculated (e.g. ES, LOA, Pearson’s r or ICC)	Reasons for missing data, along with percentage missing (e.g., equipment, persistent ectopy) and how it was handled	Interbeat artefact identification method (e.g. algorithm, manual inspection)	Artefact cleaning methods and percentage of beats corrected	Description of metrics used and software/script for HRV calculation (log transformation etc.)	Specification of frequency bands used and how they were calculated (e.g. Fast Fourier Transform or Autoregressive modelling)	Baseline demographics of participants	Mean ± SD along with at least one estimates of precision (e.g. LOA, Pearson's r or ICC)	Study limitations, (e.g., sources of potential bias, confounding variables, statistical uncertainty, and generalisability)	Implications for practice, including the intended use	Where the full study protocol can be accessed if not fully described	Sources of funding and other support; role of funders
Albinet, 2016	1	1	1	1	1	0	1	1	1	1	0	0.5	0	1	1	1	0.5	1	1	1	1	0	0.5	1	1	19.5
Albinet, 2010	1	1	1	1	1	0	1	1	1	1	0	0.5	0	1	1	1	1	1	1	1	1	1	0.5	1	1	21
Audette, 2006	1	1	1	1	1	1	1	1	0.5	0	1	0.5	1	1	1	0	0	1	0	1	0.5	0.5	0.5	1	1	18.5
Eggenberger, 2020	1	1	1	1	0.5	1	1	0	1	0.5	0	1	0	1	1	1	1	1	1	1	1	1	1	1	1	21
Gerage, 2013	1	1	1	1	1	1	1	1	1	0.5	1	0.5	1	1	0	1	0.5	1	1	1	1	1	1	1	1	22.5
Kanegusuku, 2015	1	1	1	1	1	1	1	1	1	1	1	1	0.5	1	0	1	1	1	1	1	0.5	1	1	1	1	23
McKune, 2017	1	1	1	1	1	0	0.5	1	1	0.5	1	0.5	0	1	1	1	0	1	1	1	0.5	1	0.5	1	0	18.5
Okazaki, 2005	1	1	1	1	1	0	1	1	1	1	1	1	1	1	0	0	0	1	1	1	0.5	1	1	1	1	20.5
Rezende Barbosa, 2019	1	1	1	1	0	1	1	1	1	1	0	0.5	0	1	1	1	0.5	1	1	1	1	0.5	0.5	1	1	20
Rossi, 2013	1	1	1	1	1	0	1	1	1	1	0	0.5	1	1	0	1	0	1	1	1	0.5	0.5	0.5	1	0	18
Varas-Diaz, 2020	1	1	1	1	1	0	0.5	1	1	0.5	1	1	0	1	0	0	0.5	1	1	1	1	1	1	1	1	19.5
Verheyden, 2006	1	1	1	0.5	1	0	1	1	1	0.5	1	1	1	1	0	0.5	0.5	1	1	1	0.5	1	1	1	0	19.5
Wanderley, 2013	1	1	0.5	0.5	1	0	1	1	1	1	1	0.5	0	1	1	0.5	0	1	0.5	1	1	0.5	0.5	1	1	18.5
